# Supplementary material for: Seasonal variation of secondary metabolites in nine different bryophytes
Source: Ecol Evol. 2018 Aug 22;8(17):9105–17. doi: 10.1002/ece3.4361 (PMC6157681; doi:10.1002/ece3.4361)
Supplement: Supplementary file 23 [file ECE3-8-9105-s023.xlsx]

## Sheet: Sheet1
Name	Species abbreviation	Total features	Unique features
Acrocarps		812±79	59±17
F. taxifolius	Fistax	866±78	62±14
G. pulvinata	Gripul	820±54	52±9
P. undulatum	Plaund	814±62	70±18
P. strictum	Polstr	744±86	67±18
Pleurocarps		732±84	24±14
B. rutabulum	Brarut	740±66	26±10
C. cuspidata	Calcus	721±95	16±9
H. cupressiforme	Hypcup	764±79	37±14
R. squarrosus	Rhysqu	709±90	12±10
Liverworts
M. polymorpha	Marpol	898±58	130±18
